# Supplementary material for: ﻿A faunal inventory of methane seeps on the Pacific margin of Costa Rica
Source: Zookeys. 2025 Jan 3;1222:1–250. doi: 10.3897/zookeys.1222.134385 (PMC11770332; doi:10.3897/zookeys.1222.134385)
Supplement: ﻿Supplementary material 1 — List of all taxa occurring at the CRM seeps and new records in this work [file zookeys-1222-001_article-134385__-s001.xlsx]

## Sheet: TableS1
Order of listing in main text	Major taxon	Identification	Taxonomic authorship	New GenBank sequences from the CRM	New GenBank sequences from elsewhere	Known biogeographic range (including this work)	New biogeographic records reported in this work	Minimum depth at the CRM seeps, m	Maximum depth at the CRM seeps, m	New depth records reported in this work	Known occurrence at vents or organic falls	New seep records reported in this work	Originally described from the CRM seeps?
1	Annelida	Protodrilidae stet.		PQ449314
2	Annelida	Bathykurila sp. A sec. Glover et al., 2005		PQ449253
3	Annelida	Branchinotogluma sp. SIO_BIC_A8265	undescribed species
4	Annelida	Branchinotogluma sp. SIO_BIC_A8460	undescribed species
5	Annelida	Branchinotogluma sp. SIO_BIC_A9682	undescribed species
6	Annelida	Branchipolynoe eliseae	Lindgren, Hatch, Hourdez, Seid & Rouse, 2019			CRM only		997	~1800				yes
7	Annelida	Branchipolynoe halliseyae	Lindgren, Hatch, Hourdez, Seid & Rouse, 2019			CRM only		~1000	1811				yes
8	Annelida	Branchipolynoe kajsae	Lindgren, Hatch, Hourdez, Seid & Rouse, 2019			CRM only		~1000	~1800				yes
9	Annelida	Branchipolynoe meridae	Lindgren, Hatch, Hourdez, Seid & Rouse, 2019			CRM only		~1000	~1800				yes
10	Annelida	Gorgoniapolynoe cf. caeciliae		PQ449313
11	Annelida	Macellicephala sp. SIO_BIC_A8368		PQ449306
12	Annelida	Macellicephala sp. SIO_BIC_A9775	undescribed species	PQ449325
13	Annelida	Macellicephala sp. SIO_BIC_A10055
14	Annelida	Macellicephala sp. SIO_BIC_A10094		PQ449266
15	Annelida	Macellicephala sp. SIO_BIC_A10099	undescribed species	PQ304650
16	Annelida	Macellicephalinae sp. SIO_BIC_A8365		PQ449304
17	Annelida	Macellicephalinae sp. SIO_BIC_A8458		PQ449315
18	Annelida	Macellicephalinae sp. SIO_BIC_A10186
19	Annelida	Peinaleopolynoe elvisi	Hatch, Liew, Hourdez & Rouse, 2020	PQ449258		central California to CRM		1845	1887		organic falls (bone, wood)		yes
20	Annelida	Peinaleopolynoe mineoi	Hatch, Liew, Hourdez & Rouse, 2020			CRM only		992	1011		organic falls (bone, wood)		yes
21	Annelida	Polynoidae sp. SIO_BIC_A8426		PQ449308
22	Annelida	Polynoidae sp. SIO_BIC_A9652		PQ449319
23	Annelida	Polynoidae sp. SIO_BIC_A9714		PQ449321
24	Annelida	Polynoidae sp. SIO_BIC_A10082		PQ449262
25	Annelida	Polynoidae sp. SIO_BIC_A10096		PQ449267
26	Annelida	Polynoidae sp. SIO_BIC_A10189		PQ449271
27	Annelida	Anguillosyllis sp. SIO_BIC_A9613	undescribed species
28	Annelida	Anguillosyllis sp. SIO_BIC_A12403	undescribed species
29	Annelida	Synmerosyllis stet.
30	Annelida	Nephtys stet.
31	Annelida	Sigambra sp. SIO_BIC_A9597	undescribed species
32	Annelida	Chrysopetalinae sp. SIO_BIC_A8064	undescribed species
33	Annelida	Laubierus alvini	Aguado & Rouse, 2011	PQ449257		CRM only		~1000	~1800				yes
34	Annelida	Micospina auribohnorum	Watson, Carvajal, Sergeeva, Pleijel & Rouse, 2016	PQ449265		southern California to CRM		~750	~1800		organic falls (bone)		yes
35	Annelida	Natsushima sashai	Aguado & Rouse, 2011			CRM only		~1000					yes
36	Annelida	Shinkai fontefridae	Aguado & Rouse, 2011			CRM only		1186	~1800				yes
37	Annelida	Shinkai longipedata	Miura & Ohta, 1991			southern Japan; CRM		~1020
38	Annelida	Vigtorniella sp. SIO_BIC_A8061	undescribed species
39	Annelida	Amphiduropsis cf. axialensis
40	Annelida	Gyptis robertscrippsi	Rouse, Carvajal & Pleijel, 2018			CRM only		~1000	1794				yes
41	Annelida	Gyptis sp. SIO_BIC_A10083	undescribed species
42	Annelida	Leocrates gen. inc.
43	Annelida	Neogyptis jeffruoccoi	Rouse, Carvajal & Pleijel, 2018			southern California to CRM		~1000	~1020				yes
44	Annelida	Sirsoe dalailamai	Rouse, Carvajal & Pleijel, 2018			Gulf of California to CRM		997	1795				yes
45	Annelida	Sirsoe munki	Rouse, Carvajal & Pleijel, 2018	PQ449264		CRM only		1063	~1800				yes
46	Annelida	Sirsoe sp. SIO_BIC_A8288	undescribed species	PQ449293
47	Annelida	Vrijenhoekia sp. A sec. Summers et al., 2015	undescribed species
48	Annelida	Nereis stet.
49	Annelida	Nereididae sp. SIO_BIC_A9614	undescribed species
50	Annelida	Pectinereis strickrotti	Villalobos-Guerrero, Huc, Tilic, Hiley & Rouse, 2024			CRM only		996	1010				yes
51	Annelida	Sphaerephesia sp. SIO_BIC_A10069		PQ449261
52	Annelida	Sphaerodoropsis sp. SIO_BIC_A10068		PQ449260
53	Annelida	Lacydonia sp. SIO_BIC_A1432	undescribed species
54	Annelida	Lacydonia sp. SIO_BIC_A1606	undescribed species
55	Annelida	Lacydonia sp. SIO_BIC_A9774	undescribed species
56	Annelida	Lacydonia sp. SIO_BIC_A16347	undescribed species
57	Annelida	Eulalia sp. SIO_BIC_A1383		PQ449278
58	Annelida	Galapagomystides patricki	Pearson & Rouse, 2022			CRM only		~1400	1785				yes
59	Annelida	Galapagomystides verenae	(Blake & Hilbig, 1990)			Juan de Fuca Ridge to CRM		~1000	~1800		vents
60	Annelida	Phyllodoce sp. SIO_BIC_A1469		PQ449283
61	Annelida	Phyllodoce sp. SIO_BIC_A8454		PQ449312, PQ449326
62	Annelida	Phyllodocidae sp. SIO_BIC_A10054		PQ449256
63	Annelida	Sige sp. SIO_BIC_A8263		PQ449290, PQ449301
64	Annelida	Sige sp. SIO_BIC_A8430		PQ449292, PQ449311
65	Annelida	Paralacydonia stet.
66	Annelida	Lumbrineridae stet.		PQ448999
67	Annelida	Eunicidae stet.		PQ449332
68	Annelida	Hyalinoecia stet.		PQ449259
69	Annelida	Ophryotrocha cf. batillus
70	Annelida	Ophryotrocha cf. flabella
71	Annelida	Ophryotrocha cf. platykephale
72	Annelida	Ophryotrocha sp. SIO_BIC_A8367		PQ449305
73	Annelida	Ophryotrocha sp. SIO_BIC_A9611	undescribed species	PQ449317
74	Annelida	Ophryotrocha sp. SIO_BIC_A9723		PQ449322
75	Annelida	Ophryotrocha sp. SIO_BIC_A9800	undescribed species
76	Annelida	Ophryotrocha sp. SIO_BIC_A10052	undescribed species
77	Annelida	Ophryotrocha sp. SIO_BIC_A10084	undescribed species
78	Annelida	Ophryotrocha sp. SIO_BIC_A10106	undescribed species	PQ449268
79	Annelida	Ophryotrocha sp. SIO_BIC_ A10114	undescribed species
80	Annelida	Parougia ceruleibohnorum	Yen & Rouse, 2020			CRM only		996	~1400				yes
81	Annelida	Parougia cf. billiemiroae
82	Annelida	Parougia cf. sulleyi
83	Annelida	Parougia theloniousblueski	Yen & Rouse, 2020			CRM only		987	1010				yes
84	Annelida	Eenymeenymyzostoma sp. SIO_BIC_A8428	undescribed species	PQ449309
85	Annelida	Myzostoma josefinae	Summers & Rouse in Summers, Al-Hakim & Rouse, 2014			central California to CRM	new southern record	1878		new maximum	organic falls (bone)
86	Annelida	Pulvinomyzostomum inaki	Summers & Rouse in Summers, Al-Hakim & Rouse, 2014			CRM only		1789					yes
87	Annelida	Pulvinomyzostomum sp. SIO_BIC_A8361	undescribed species	PQ449303
88	Annelida	Nerillidae stet.
89	Annelida	Bispira sp. SIO_BIC_A9587	undescribed species	PQ304645, PQ449282
90	Annelida	Chone sp. SIO_BIC_A8422
91	Annelida	Chone sp. SIO_BIC_A8462		PQ304651
92	Annelida	Jasmineira stet.
93	Annelida	Pseudopotamilla sp. SIO_BIC_A1455	undescribed species
94	Annelida	Pseudopotamilla sp. SIO_BIC_A9732
95	Annelida	Sabellidae sp. SIO_BIC_A8286		PQ304646
96	Annelida	Hyalopomatus sp. SIO_BIC_A1434
97	Annelida	Laminatubus joycebrooksae	Rouse & Kupriyanova, 2021			CRM only		~1000					yes
98	Annelida	Laminatubus paulbrooksi	Rouse & Kupriyanova, 2021			Gulf of California to CRM		1402	~1800				yes
99	Annelida	Protis stet.		PQ304668
100	Annelida	Spirorbinae stet.
101	Annelida	Aonides sp. SIO_BIC_A1344	undescribed species
102	Annelida	Lindaspio dibranchiata	Blake & Maciolek, 1992	PQ449255, PQ449281, PQ449316	PQ432663	Gulf of California to CRM	new southern record	820	1791	new minimum	vents (sedimented)	new seep record
103	Annelida	Prionospio stet.
104	Annelida	Opheliidae stet.		PQ449337
105	Annelida	Ophelina sp. 3 sec. Law et al., 2014
106	Annelida	Prometor stet.		PQ449318
107	Annelida	Capitellidae stet.		PQ304666
108	Annelida	Scalibregma stet.		PQ449279
109	Annelida	Travisia stet.
110	Annelida	Nicomache cf. lokii		PQ450403, PQ450404
111	Annelida	Notoproctus sp. SIO_BIC_A9801		PQ449327
112	Annelida	Notoproctus sp. SIO_BIC_A9802		PQ449328
113	Annelida	Ampharetini stet.		PQ450382
114	Annelida	Amphisamytha fauchaldi	Solís-Weiss & Hernández-Alcántara, 1994	PQ449273, PQ449288, PQ449289, PQ449299, PQ449300, PQ449302		Oregon to CRM		~1000	~1800		vents (sedimented)
115	Annelida	Grassleia cf. hydrothermalis		PQ449272
116	Annelida	Pavelius sp. EP-B sec. Stiller et al., 2020	undescribed species	PQ449284, PQ449285
117	Annelida	Terebellides stet.
118	Annelida	Biremis sp. SIO_BIC_A10093	undescribed species
119	Annelida	Polycirrus stet.		PQ449270
120	Annelida	Eupolymnia cf. heterobranchia		PQ449287, PQ449291, PQ449294, PQ449295, PQ449296, PQ450386
121	Annelida	Neoamphitrite cf. hydrothermalis		PQ450387
122	Annelida	Neoamphitrite cf. robusta		PQ449286, PQ450389
123	Annelida	Melinnopsis cf. armipotens		PQ449274
124	Annelida	Aphelochaeta sp. SIO_BIC_A1380		PQ449000
125	Annelida	Aphelochaeta sp. SIO_BIC_A9729		PQ449323
126	Annelida	Chaetozone sp. SIO_BIC_A9846	undescribed species	PQ449331
127	Annelida	Cirratulus stet.		PQ449254, PQ449280, PQ449297, PQ449320, PQ449334, PQ449339
128	Annelida	Raricirrus cf. maculatus		PQ449276
129	Annelida	Macrochaeta stet.		PQ449307
130	Annelida	Bradabyssa cf. pilosa		PQ449330, PQ449333
131	Annelida	Bradabyssa sp. SIO_BIC_A1356		PQ449277, PQ450390
132	Annelida	Flabelligera cf. bophortica		PQ449324
133	Annelida	Lamispina polycerata	Salazar-Vallejo, 2020			CRM only		999					yes
134	Annelida	Saphobranchia canela	Salazar-Vallejo, 2020			CRM only		997	1785				yes
135	Annelida	Saphobranchia ilys	Salazar-Vallejo, 2020			CRM only		1783	1784				yes
136	Annelida	Saphobranchia omorpha	Salazar-Vallejo, 2020			CRM only		1795					yes
137	Annelida	Aricidea mirifica	Strelzov, 1973			eastern and western Pacific; Antarctica		1019
138	Annelida	Aricidea rubra	Hartman, 1963	PQ449252		southern California to Antarctica; south Atlantic		820	988
139	Annelida	Aricidea sp. A sec. Langeneck et al., 2019
140	Annelida	Sternaspis stet.		PQ449338
141	Annelida	Escarpia spicata	Jones, 1985	PQ450388		southern California to northern Chile		~1000	1909		vents (sedimented), organic falls (bone)
142	Annelida	Lamellibrachia barhami	Webb, 1969			Juan de Fuca Ridge to northern Chile		~1400	~2200		vents (sedimented)
143	Annelida	Lamellibrachia donwalshi	McCowin & Rouse, 2018			CRM only		~1000	~1040				yes
144	Annelida	Osedax frankpressi	Rouse, Goffredi & Vrijenhoek, 2004			Oregon margin to CRM; western Atlantic		1845			organic falls (bone)
145	Annelida	Osedax knutei	Rouse, Goffredi, Johnson & Vrijenhoek, 2018			central California to CRM		992			organic falls (bone)
146	Annelida	Siboglinum stet.		PQ449298
147	Annelida	Leitoscoloplos sp. SIO_BIC_A9939
148	Annelida	Cossura stet.
149	Annelida	Amphinomidae stet.		PQ449269
150	Annelida	Amphinominae sp. SIO_BIC_A1379	undescribed species	PQ300673
151	Annelida	Archinome levinae	Borda, Kudenov, Chevaldonné, Blake, Desbruyères, Fabri, Hourdez, Pleijel, Shank, Wilson, Schulze & Rouse, 2013			Gulf of California to CRM		~1000	~1800		vents (sedimented)		yes
152	Annelida	Sipuncula sp. SIO_BIC_A9803		PQ449329
153	Annelida	Sipuncula sp. SIO_BIC_A9839		PQ450416
154	Annelida	Phyllochaetopterus sp. 6 sec. Moore et al., 2017	undescribed species	PQ449263, PQ449275
155	Annelida	Phyllochaetopterus sp. SIO_BIC_A8429	undescribed species	PQ449310, PQ449335, PQ449336
156	Nemertea	Tubulanus cf. lutescens
157	Nemertea	Lineidae sp. SIO_BIC_N254
158	Nemertea	Tetrastemma polyakovae	Sagorny, von Döhren, Rouse & Tilic, 2022			CRM only		~1000					yes
159	Nemertea	Tetrastemma strandae	Sagorny, von Döhren, Rouse & Tilic, 2022			CRM only		1885					yes
160	Nemertea	Tetrastemma sundbergi	Sagorny, von Döhren, Rouse & Tilic, 2022			CRM only		~1000					yes
161	Nemertea	Eumonostilifera sp. SIO_BIC_N109	undescribed species
162	Nemertea	Alvinonemertes christianeae	Sagorny, von Döhren, Rouse & Tilic, 2022			CRM only		1887			organic falls (wood)		yes
163	Nemertea	Alvinonemertes dariae	Sagorny, von Döhren, Rouse & Tilic, 2022			CRM only		1407					yes
164	Nemertea	Chernyshevia escarpiaphila	Sagorny, von Döhren, Rouse & Tilic, 2022			CRM only		~1800	1909				yes
165	Brachiopoda	Platidia anomioides sp. inc.
166	Mollusca	Ennucula colombiana	(Dall, 1908)			CRM to Peru		997		new maximum
167	Mollusca	Ennucula stet.		PQ449418
168	Mollusca	Nucula chrysocoma	Dall, 1908			Oregon margin to central Chile		~1000
169	Mollusca	Acharax cf. johnsoni		PQ304648, PQ304649
170	Mollusca	Nuculana cf. callimene
171	Mollusca	Nuculana cf. hamata
172	Mollusca	Tindariopsis grasslei	(Allen, 1993)			Gulf of California to CRM		992	1817	new minimum
173	Mollusca	Yoldiella stet.
174	Mollusca	Bathymodiolus billschneideri	McCowin, Feehery & Rouse, 2020			CRM only		~1400	~1900				yes
175	Mollusca	Bathymodiolus earlougheri	McCowin, Feehery & Rouse, 2020			CRM only		~1000	~1900				yes
176	Mollusca	Bathymodiolus nancyschneiderae	McCowin, Feehery & Rouse, 2020			CRM only		~1000	1073				yes
177	Mollusca	Bathymodiolus thermophilus	Kenk & B. R. Wilson, 1985			East Pacific Rise (13°N to 21°S), CRM, Galapagos		1794	1814		vents
178	Mollusca	Idas stet.		PQ450399
179	Mollusca	Delectopecten vancouverensis	(Whiteaves, 1893)			Alaska to CRM; Bering Sea to Sea of Japan	new southern record	338	~400
180	Mollusca	Delectopecten zacae	(Hertlein, 1935)			Baja California to Peru		~400
181	Mollusca	Thyasira methanophila	P. G. Oliver & Sellanes, 2005			CRM to central Chile		1408	possibly 1909
182	Mollusca	Thyasira stet.		PQ450412
183	Mollusca	Axinodon cf. redondoensis
184	Mollusca	Archivesica gigas	(Dall, 1896)	PQ449401, PQ449002		Gulf of Alaska to CRM; northern Japan		1186	~1800		vents (sedimented), organic falls (bone)
185	Mollusca	Archivesica sp. 6 sec. Audzijonyte et al., 2012		PQ449413, PQ450381, PQ450398
186	Mollusca	Archivesica sp. 7 sec. Audzijonyte et al., 2012
187	Mollusca	Archivesica sp. SIO_BIC_M12070 aff. gigas	undescribed species	PQ450402
188	Mollusca	Calyptogena costaricana	Krylova & Sahling, 2006			central California to Peru		2258	2263		vents		yes
189	Mollusca	Calyptogena diagonalis	Barry & Kochevar, 1999			Juan de Fuca Ridge to Peru		2980	3800		vents		yes
190	Mollusca	Calyptogena sp. 3 sec. Audzijonyte et al., 2012
191	Mollusca	Calyptogena sp. mt-V sec. Goffredi et al., 2003
192	Mollusca	Phreagena extenta	(Krylova & Moskalev, 1996)			Gulf of Alaska to CRM; Kuril Trench		3002			vents
193	Mollusca	Phreagena soyoae	(Okutani, 1957)	PQ449397, PQ449398, PQ449399, PQ450407, PQ450408		Juan de Fuca Ridge to CRM; central Japan		1025	1432		vents, organic falls (bone)
194	Mollusca	Phreagena sp. 5 sec. Audzijonyte et al., 2012		PQ449400, PQ449417, PQ450379, PQ450380
195	Mollusca	Pliocardia krylovata	A. M. Martin & Goffredi, 2012			CRM only		744	967				yes
196	Mollusca	Xylophaga stet.
197	Mollusca	Xyloredo gen. inc.
198	Mollusca	Teredinidae sp. SIO_BIC_M17100	undescribed species	PQ449424
199	Mollusca	Teredinidae stet.
200	Mollusca	Bathyneaera tillamookensis	(Dall, 1916)			British Columbia to Peru; Atlantic; New Zealand		1762
201	Mollusca	Luzonia chilensis	(Dall, 1890)			Washington margin to southern Chile		990	1783
202	Mollusca	Iothia stet.		PQ450378
203	Mollusca	Eulepetopsis gen. inc.
204	Mollusca	Neolepetopsidae stet.
205	Mollusca	Paralepetopsis cf. clementensis
206	Mollusca	Bathyacmaea stet.
207	Mollusca	Fuscapex stet.
208	Mollusca	Alvania stet.
209	Mollusca	Vitrinellidae stet.
210	Mollusca	Neptunea amianta sp. inc.
211	Mollusca	Cancellaria nr. rosewateri
212	Mollusca	Gymnobela stet.		PQ449396
213	Mollusca	Phymorhynchus gen. inc.
214	Mollusca	Abyssochrysos stet.
215	Mollusca	Provanna ios	Warén & Bouchet, 1986			eastern Pacific (21°N to 17°S)		~1800	~2000		vents
216	Mollusca	Provanna laevis	Warén & Ponder, 1991			Juan de Fuca Ridge to CRM; central to southern Japan		760	1071		vents, organic falls (wood)
217	Mollusca	Provanna pacifica	(Dall, 1908)			Oregon margin to Panama		~1000	~1400		organic falls (wood)
218	Mollusca	Aeolidioidea stet.
219	Mollusca	Fionoidea stet.
220	Mollusca	Goniodorididae sp. SIO_BIC_M16185		PQ449415
221	Mollusca	Eulimella lomana	(Dall, 1908)			southern California to CRM	new southern record	~1800			vents, organic falls (bone)
222	Mollusca	Pyramidellidae stet.
223	Mollusca	Parvaplustrum stet.
224	Mollusca	Architectonicidae inc.
225	Mollusca	Lurifax inc.
226	Mollusca	Orbitestella inc.
227	Mollusca	Hyalogyra stet.
228	Mollusca	Hyalogyrina stet.		PQ449414, PQ449419
229	Mollusca	Colotrachelus stet.
230	Mollusca	Pyropelta cf. corymba
231	Mollusca	Pyropelta cf. musaica
232	Mollusca	Pyropelta cf. wakefieldi		PQ450396
233	Mollusca	Lepetodrilus aff. shannonae
234	Mollusca	Lepetodrilus guaymasensis	McLean, 1988	PQ450397		Gulf of California to CRM		~1000	1917		vents (sedimented)
235	Mollusca	Lepetodrilus stet.
236	Mollusca	Anatoma stet.
237	Mollusca	Bathyxylophila stet.
238	Mollusca	Kanoia myronfeinbergi	Warén & Rouse, 2016	PQ449395, PQ449405, PQ449406, PQ449407, PQ449408, PQ449409, PQ449410, PQ449411, PQ449427	PQ432664, PQ432665, PQ432666, PQ432667	southern California to CRM		~1000	1917				yes
239	Mollusca	Kanoia cf. myronfeinbergi		PQ449403, PQ449426
240	Mollusca	Xyloskenea stet.
241	Mollusca	Escondidacantrainea panamensis	(Dall, 1908)			CRM to central Chile		995	996		organic falls (wood; this work)
242	Mollusca	Dillwynella stet.
243	Mollusca	Fucaria stet.
244	Mollusca	Bathysciadium stet.
245	Mollusca	Cocculina stet.
246	Mollusca	Cocculinidae fam. inc.
247	Mollusca	Leptogyropsis gen. inc.
248	Mollusca	Helicrenion stet.
249	Mollusca	Neomphalidae sp. SIO_BIC_M14645	undescribed species	PQ449412
250	Mollusca	Peltospiridae stet.
251	Mollusca	Gadilida stet.
252	Mollusca	Siphonodentalium gen. inc.
253	Mollusca	Octopodoidea stet.
254	Mollusca	Planctoteuthis danae	(Joubin 1931)			worldwide tropical-temperate		1016
255	Mollusca	Chaetoderma stet.
256	Mollusca	Chaetodermatidae sp. SIO_BIC_M12018		PQ449340, PQ449402
257	Mollusca	Chaetodermatidae sp. SIO_BIC_M16812		PQ449416
258	Mollusca	Chaetodermatidae sp. SIO_BIC_M16891		PQ435556
259	Mollusca	Neomenia gen. inc.
260	Mollusca	Gymnomeniidae stet.		PQ304664, PQ435558
261	Mollusca	Wirenia sp. SIO_BIC_M17072	undescribed species	PQ304665, PQ435553
262	Mollusca	Pholidoskepia stet.		PQ304663, PQ435557
263	Mollusca	Amphimeniidae stet.		PQ449404
264	Mollusca	Dorymenia stet.		PQ304662, PQ435554
265	Mollusca	Pruvotinidae stet.		PQ435555
266	Mollusca	Stenosemus sp. SIO_BIC_M12017	undescribed species	PQ304661
267	Mollusca	Stenosemus sp. SIO_BIC_M17044	undescribed species	PQ449420
268	Mollusca	Tripoplax balaenophila	(Schwabe & Sellanes, 2004)	PQ304667, PQ450384		CRM to central Chile	new northern record	338	344	new maximum	organic falls (bone)	new seep record
269	Mollusca	Belknapchiton halistreptus	(Dall, 1902)	PQ449421		Mexico to CRM	new southern record	609		new minimum
270	Mollusca	Hanleyella sp. SIO_BIC_M11969	undescribed species	PQ304660
271	Mollusca	Leptochiton cf. americanus		PQ449425
272	Mollusca	Leptochiton cf. incongruus		PQ449422
273	Mollusca	Leptochiton sp. SIO_BIC_M17068	undescribed species	PQ449423
274	Bryozoa	Bryozoa stet.
275	Entoprocta	Entoprocta stet.
276	Platyhelminthes	Fecampiida stet.
277	Platyhelminthes	Rhabditophora stet.
278	Chaetognatha	Chaetognatha stet.
279	Nematoda	Nematoda stet.
280	Arthropoda	Colossendeis macerrima	Wilson, 1881	PQ449344		worldwide		~1800
281	Arthropoda	Colossendeis stet.		PQ449356
282	Arthropoda	Sericosura sp. SIO_BIC_C13774	undescribed species	PQ449350
283	Arthropoda	Sericosura sp. SIO_BIC_C13775	undescribed species	PQ449351
284	Arthropoda	Anoplodactylus gen. inc.		PQ449353
285	Arthropoda	Bradophilidae stet.
286	Arthropoda	Cyclopoida sp. SIO_BIC_C12780		PQ449343
287	Arthropoda	Cyclopoida sp. SIO_BIC_C12807
288	Arthropoda	Harpacticoida stet.
289	Arthropoda	Caligus stet.
290	Arthropoda	Rhizocephala sp. SIO_BIC_C13776		PQ448998
291	Arthropoda	Rhizocephala sp. SIO_BIC_C13875		PQ449355
292	Arthropoda	Litoscalpellum sp. SIO_BIC_C11143
293	Arthropoda	Litoscalpellum sp. SIO_BIC_C12782
294	Arthropoda	Scalpellidae sp. SIO_BIC_C13851
295	Arthropoda	Metaverruca gen. inc.
296	Arthropoda	Newmaniverruca gen. inc.
297	Arthropoda	Verrucidae sp. SIO_BIC_C11144
298	Arthropoda	Pyrgomatidae stet.
299	Arthropoda	Squilla biformis	Bigelow, 1891	PQ449354		Gulf of California to Peru		~390
300	Arthropoda	Eucopia sculpticauda	Faxon, 1893			Pacific, Indian, and Atlantic Oceans		~1800
301	Arthropoda	Hyperiidea stet.
302	Arthropoda	Lycaea pulex	Marion, 1874			worldwide tropical-temperate		~350
303	Arthropoda	Mesopleustes abyssorum	(Stebbing, 1888)			worldwide		1153
304	Arthropoda	Stenopleustes gen. inc.		PQ450405
305	Arthropoda	Seba stet.
306	Arthropoda	Stenothoe sp. SIO_BIC_C13857
307	Arthropoda	Stenothoe sp. SIO_BIC_C13867
308	Arthropoda	Stenula stet.
309	Arthropoda	Rhachotropis stet.
310	Arthropoda	Idunella gen. inc.
311	Arthropoda	Monoculodes stet.		PQ449341
312	Arthropoda	Phoxocephalinae subfam. inc.
313	Arthropoda	Ambasiella stet.
314	Arthropoda	Orchomene stet.
315	Arthropoda	Tryphosidae stet.
316	Arthropoda	Ambasiopsis stet.
317	Arthropoda	Stegocephalidae stet.
318	Arthropoda	Lepechinella stet.
319	Arthropoda	Pardalisca stet.
320	Arthropoda	Argissa sp. SIO_BIC_C13930
321	Arthropoda	Bonnierella stet.
322	Arthropoda	Gammaropsis gen. inc.
323	Arthropoda	Bemlos gen. inc.
324	Arthropoda	Protomedeiinae stet.
325	Arthropoda	Oradarea stet.
326	Arthropoda	Abludomelita gen. inc.
327	Arthropoda	Abludomelita stet.
328	Arthropoda	Apseudidae stet.
329	Arthropoda	Agathotanais gen. inc.
330	Arthropoda	Paranarthrura stet.
331	Arthropoda	Anarthrurella gen. inc.
332	Arthropoda	Desmosoma stet.
333	Arthropoda	Mirabilicoxa stet.
334	Arthropoda	Janthura stet.
335	Arthropoda	Munna gen. inc.
336	Arthropoda	Munna stet.
337	Arthropoda	Betamorpha stet.
338	Arthropoda	Eurycope stet.
339	Arthropoda	Tenupedunculus stet.
340	Arthropoda	Gnathiidae stet.
341	Arthropoda	Paraleucon sp. SIO_BIC_C11152
342	Arthropoda	Spongicoloides galapagensis	Goy, 1980	PQ449346, PQ449347		CRM to Galápagos	new northern record	1091	1098	new maximum
343	Arthropoda	Lebbeus scrippsi	Wicksten & Méndez G., 1982			Gulf of California to northern Chile		1410	1768	new maximum
344	Arthropoda	Alvinocaris costaricensis	Martin, Wall, Shank, Cha, Seid & Rouse, 2018			CRM only		742	~1800	new minimum			yes
345	Arthropoda	Alvinocaris sp. SIO_BIC_C11136	undescribed species
346	Arthropoda	Paracrangon areolata	Faxon, 1893	PQ304647, PQ304652, PQ449342		Gulf of California to central Chile		1402
347	Arthropoda	Nematocarcinus faxoni	Burukovsky, 2001			Mexico to Galápagos; southwestern Atlantic		763
348	Arthropoda	Heterocarpus vicarius	Faxon, 1893			Gulf of California to Peru		661	763		organic falls (wood; this work)
349	Arthropoda	Plesionika trispinus	Squires & Barragan, 1976			Gulf of California to Peru		~400
350	Arthropoda	Heteroptychus galapagos	Baba & Wicksten, 2019	PQ449348, PQ449349		CRM to Galápagos	new northern record	1037
351	Arthropoda	Sternostylus defensus	(Benedict, 1902)	PQ450385		CRM to Galápagos	new northern record	~1100
352	Arthropoda	Kiwa puravida	Thurber, Jones & Schnabel, 2011			CRM only		~1000					yes
353	Arthropoda	Grimothea monodon	(H. Milne Edwards, 1837)	PQ449345		central Mexico to southern Chile		~400
354	Arthropoda	Typhlonida propinqua	(Faxon, 1893)			CRM to central Chile		661	991		organic falls (wood; this work)
355	Arthropoda	Munidopsis agassizii	Faxon, 1893			CRM to northern Chile		661
356	Arthropoda	Munidopsis alvisca	A.B. Williams, 1988	PQ450374		Juan de Fuca Ridge to CRM	new southern record	1401	1834	new minimum	vents	new seep record
357	Arthropoda	Munidopsis aspera	(Henderson, 1885)			southern California to northern Chile		1065
358	Arthropoda	Munidopsis carinipes	Faxon, 1893			CRM and Panama only		1010	1459		organic falls (wood and bone; this work)
359	Arthropoda	Munidopsis cf. nitida		PQ450377
360	Arthropoda	Munidopsis cf. opalescens
361	Arthropoda	Munidopsis cf. producta
362	Arthropoda	Munidopsis cf. trifida
363	Arthropoda	Munidopsis cortesi	Rodríguez-Flores, Seid, Rouse & Giribet, 2023			CRM only		742					yes
364	Arthropoda	Munidopsis girguisi	Rodríguez-Flores, Seid, Rouse & Giribet, 2023			southern California to CRM		~800					yes
365	Arthropoda	Munidopsis granosicorium	A.B. Williams & Baba, 1989			Cascadia Basin to CRM		1402
366	Arthropoda	Munidopsis hendersoniana	Faxon, 1893			southern Mexico to Panama		~1000	1010		organic falls (wood; this work)
367	Arthropoda	Munidopsis similis	Smith, 1885			Bering Sea and northeastern Pacific; northwest Atlantic		1895
368	Arthropoda	Munidopsis sp. SIO_BIC_C11177	undescribed species	PQ450375, PQ450376
369	Arthropoda	Glyptolithodes aff. cristatipes
370	Arthropoda	Lithodes cf. couesi		PQ449358
371	Arthropoda	Lithodes panamensis	Faxon, 1893	PQ449352		CRM to northern Chile		1000
372	Arthropoda	Paralomis aff. diomedeae		PQ450383, PQ450391
373	Arthropoda	Oncopagurus haigae	(de Saint Laurent, 1972)			southern California to southern Chile		312
374	Arthropoda	Parapagurus foraminosus	Lemaitre, 1999			northern Mexico to Ecuador		~1800
375	Arthropoda	Stereomastis pacifica	(Faxon, 1893)	PQ449357		northern California to central Chile		1896
376	Chordata	Pyrosomatidae stet.
377	Chordata	Dibranchus nudivomer	(Garman, 1899)			central Mexico to Peru		1065
378	Chordata	Pyrolycus jaco	Frable, Seid, Bronson & Møller, 2023			CRM only		~1800					yes
379	Chordata	Acantholiparis stet.
380	Chordata	Paraliparis stet.
381	Echinodermata	Freyella stet.		PQ449392, PQ449393, PQ449394
382	Echinodermata	Ampheraster gen. inc.		PQ449389
383	Echinodermata	Pedicellaster gen. inc.		PQ449388
384	Echinodermata	Xyloplax princealberti	Payne et al., 2023			Juan de Fuca Ridge to CRM		1845			vents, organic falls (wood, bone)		yes
385	Echinodermata	Xyloplax sp. SIO_BIC_E7369	undescribed species
386	Echinodermata	Tethyaster canaliculatus sp. inc.
387	Echinodermata	Thrissacanthias penicillatus	(Fisher, 1905)	PQ304658		Washington to CRM	new southern record	1000
388	Echinodermata	Ceramaster gen. inc.
389	Echinodermata	Evoplosoma claguei sp. inc.
390	Echinodermata	Nymphaster diomedeae	Ludwig, 1905	PQ449001		Gulf of California to Galápagos		994	1097
391	Echinodermata	Crossaster borealis gen. et sp. inc.
392	Echinodermata	Caymanostella sp. SIO_BIC_E11440	undescribed species
393	Echinodermata	Caymanostella sp. SIO_BIC_E11441	undescribed species
394	Echinodermata	Asteroschema sublaeve	Lütken C F & Mortensen T, 1899	PQ435540, PQ435544		Gulf of California to Panama		~1100	1710
395	Echinodermata	Ophiocreas carnosus	Lyman, 1879	PQ435543		CRM to southern Chile	new northern record	1052	1632	new maximum
396	Echinodermata	Gorgonocephalus cf. pustulatum		PQ435534, PQ435542
397	Echinodermata	Gorgonocephalus stet.		PQ435541
398	Echinodermata	Ophiomusa lymani	(Wyville-Thomson, 1873)	PQ435538, PQ435546		central America, eastern Atlantic, widely distributed		~1000	1674
399	Echinodermata	Ophiosphalma glabrum	(Lütken & Mortensen, 1899)	PQ435539		Washington to Panama; Clarion-Clipperton Zone; tropical western Pacific		~1870
400	Echinodermata	Ophiura flagellata	(Lyman, 1878)			Pacific and Indian Oceans, widely distributed		1066
401	Echinodermata	Ophiura cf. scutellata		PQ435547, PQ450406
402	Echinodermata	Ophiuroglypha cf. meridionalis		PQ435536, PQ449362, PQ449363
403	Echinodermata	Ophiopyrgidae sp. SIO_BIC_E7310	undescribed species	PQ435550
404	Echinodermata	Ophiambix cf. epicopus		PQ449361
405	Echinodermata	Ophiophrura liodisca	H.L. Clark, 1911	PQ435551		western Pacific; CRM	new eastern Pacific record	606	997	new minimum
406	Echinodermata	Ophiacantha inconspicua	Lütken & Mortensen, 1899	PQ435552		CRM to Galápagos		~1800
407	Echinodermata	Ophiacantha moniliformis	Lütken & Mortensen, 1899	PQ450392		southern California to CRM	new southern record	606	~1100
408	Echinodermata	Ophiolebes sp. SIO_BIC_E4382	undescribed species	PQ435533
409	Echinodermata	Ophiolimna sp. SIO_BIC_E7303	undescribed species	PQ435549
410	Echinodermata	Ophiomitra partita	Lütken & Mortensen, 1899	PQ435548		central Mexico to CRM	new southern record	1887		new maximum
411	Echinodermata	Ophiopristis sp. SIO_BIC_E7074	undescribed species	PQ435545
412	Echinodermata	Ophiotreta sp. SIO_BIC_E4406	undescribed species	PQ435535
413	Echinodermata	Ophioleuce gracilis	Belyaev & Litvinova, 1976			Pacific, widely distributed		1710	~1800	new minimum
414	Echinodermata	Amphiura seminuda	Lütken & Mortensen, 1899	PQ449044		southern California to Tuamotu Archipelago		996
415	Echinodermata	Amphiura sp. SIO_BIC_E4397	undescribed species	PQ435537
416	Echinodermata	Araeosoma leptaleum	A. Agassiz & H.L. Clark, 1909	PQ449387		central California to Galápagos		964	1271	new maximum
417	Echinodermata	Caenopedina cf. hawaiiensis		PQ450394
418	Echinodermata	Caenopedina diomedeae	Mortensen, 1939	PQ449379		CRM and Panama only		759	966
419	Echinodermata	Ypsilothuria bitentaculata	(Ludwig, 1893)			Pacific, widely distributed; Atlantic		~1800
420	Echinodermata	Deimatidae stet.		PQ449391
421	Echinodermata	Bathyplotes cf. moseleyi		PQ449365, PQ449368, PQ449369, PQ449370, PQ449378, PQ449380, PQ449381, PQ450395
422	Echinodermata	Bathyplotes sp. SIO_BIC_E7063		PQ449372, PQ449385
423	Echinodermata	Synallactes cf. chuni		PQ449367, PQ449371, PQ449384
424	Echinodermata	Achlyonice stet.		PQ449366
425	Echinodermata	Laetmogonidae fam. inc.		PQ449373, PQ449375
426	Echinodermata	Pannychia sp. SIO_BIC_E7080		PQ449386, PQ450401
427	Echinodermata	Pannychia sp. SIO_BIC_E7286		PQ449377
428	Echinodermata	Pannychia stet.		PQ449374, PQ449376
429	Echinodermata	Pelagothuria natatrix	Ludwig, 1893	PQ449382, PQ449383		CRM and Panama to Galápagos		982	1056
430	Echinodermata	Benthodytes cf. sanguinolenta		PQ449390
431	Echinodermata	Fariometra sp. SIO_BIC_E4389		PQ449360
432	Echinodermata	Fariometra sp. SIO_BIC_E4399
433	Echinodermata	Psathyrometra cf. fragilis		PQ449364
434	Echinodermata	Thalassometra agassizii	(Hartlaub, 1895)	PQ450400		CRM and Panama to Galápagos		~1100
435	Echinodermata	Calamocrinus diomedae	Agassiz, 1890	PQ450393		CRM and Panama to Galápagos		~1660		new maximum
436	Hemichordata	Saccoglossus sp. SIO_BIC_H35		PQ304659
437	Xenacoelomorpha	Xenoturbella sp. SIO_BIC_BI1373	undescribed species
438	Cnidaria	Liponema stet.
439	Cnidaria	Hormathiidae stet.		PQ304656, PQ435166
440	Cnidaria	Paracalliactis stet.
441	Cnidaria	Kadosactinidae cf. sp. B sec. Goffredi et al., 2021		PQ299038, PQ304653, PQ304655, PQ304657, PQ449359
442	Cnidaria	Amphianthidae fam. inc.		PQ304654, PQ299039
443	Cnidaria	Actiniaria sp. SIO_BIC_Co2876
444	Cnidaria	Actiniaria sp. SIO_BIC_Co3056
445	Cnidaria	Actiniaria sp. SIO_BIC_Co3084
446	Cnidaria	Actiniaria sp. SIO_BIC_Co3086
447	Cnidaria	Bathypathes stet.
448	Cnidaria	Lillipathes ritamariae	Opresko & Breedy, 2010			CRM to northern Chile; New Zealand; southwestern Pacific off Antarctica		~980					yes
449	Cnidaria	Javania cailleti	(Duchassaing & Michelotti, 1864)			worldwide		~745
450	Cnidaria	Polymyces wellsi	Cairns, 1991			worldwide		~1100
451	Cnidaria	Astrangia gen. inc.
452	Cnidaria	Aquaumbra klapferi	Breedy, van Ofwegen & Vargas, 2012			CRM to Isla del Coco; Gulf of Mexico		610		new maximum
453	Cnidaria	Clavulariidae sp. MZUCR_3551
454	Cnidaria	Clavulariidae sp. MZUCR_3552
455	Cnidaria	Isididae sp. MZUCR_3129
456	Cnidaria	Isididae sp. MZUCR_3547
457	Cnidaria	Acanthogorgia sp. MZUCR_3113
458	Cnidaria	Acanthogorgia sp. MZUCR_3549
459	Cnidaria	Swiftia sahlingi	Breedy et al., 2019			CRM only		996	1002				yes
460	Cnidaria	Swiftia stet.
461	Cnidaria	Victorgorgia stet.
462	Cnidaria	Chrysogorgia sp. MZUCR_3057
463	Cnidaria	Chrysogorgia sp. MZUCR_3063
464	Cnidaria	Chrysogorgia sp. MZUCR_3142
465	Cnidaria	Anthomastus stet.
466	Cnidaria	Coralliidae stet.
467	Cnidaria	Paragorgia stet.
468	Cnidaria	Callogorgia stet.
469	Cnidaria	Anthoptilum grandiflorum sp. inc.
470	Cnidaria	Balticina gen. inc.
471	Cnidaria	Octocorallia sp. MZUCR_3112
472	Cnidaria	Octocorallia sp. MZUCR_3553
473	Cnidaria	Octocorallia sp. SIO_BIC_Co2278
474	Cnidaria	Anthoathecata stet.
475	Cnidaria	Candelabrum stet.
476	Cnidaria	Corymorpha stet.
477	Cnidaria	Leptothecata sp. SIO_BIC_Co2928
478	Cnidaria	Nausithoe stet.
479	Cnidaria	Ulmaridae stet.		PQ300674
480	Porifera	Asbestopluma gen. inc.
481	Porifera	Dictyaulus gen. inc.
482	Porifera	Farrea occa	Bowerbank, 1862			worldwide		602	631
483	Chromista	Reticulammina stet.
484	Chromista	Shinkaiya stet.
485	Chromista	Syringammina stet.
486	Chromista	Foraminifera stet.
487	Chromista	Ciliophora stet.
488	Chromista	Eufolliculina caerulea	Pasulka and Rouse in Pasulka, Goffredi, Tavormina, Dawson, Levin, Rouse & Orphan, 2017			southern California to CRM		1000					yes
